# Supplementary material for: UvSorA and UvSorB Involved in Sorbicillinoid Biosynthesis Contribute to Fungal Development, Stress Response and Phytotoxicity in Ustilaginoidea virens
Source: Int J Mol Sci. 2022 Sep 21;23(19):11056. doi: 10.3390/ijms231911056 (PMC9570055; doi:10.3390/ijms231911056)
Supplement: Supplementary file 1 [file ijms-23-11056-s001.zip]

Archive with 1 entries (1 files):
- ijms-1924207-supplementary.pdf
